# Supplementary material for: Mellow and Thick Taste of Pu−Erh Ripe Tea Based on Chemical Properties by Sensory−Directed Flavor Analysis
Source: Foods. 2022 Jul 31;11(15):2285. doi: 10.3390/foods11152285 (PMC9368183; doi:10.3390/foods11152285)
Supplement: Supplementary file 1 [file foods-11-02285-s001.zip]

Archive with 1 entries (1 files):
- foods-1831740-supplementary.pdf
